# Supplementary material for: Production of the light-activated elsinochrome phytotoxin in the soybean pathogen Coniothyrium glycines hints at virulence factor
Source: PLoS One. 2025 May 13;20(5):e0321896. doi: 10.1371/journal.pone.0321896 (PMC12074606; doi:10.1371/journal.pone.0321896)
Supplement: S1 Table — (XLSX) [file pone.0321896.s001.xlsx]

## Sheet: S1
S1 Table. Reference genomes used for gene cluster analysis.
Organism Name	Assembly Accession	Organism Taxonomic ID	Annotation
Bathelium mastoideum	GCA_026023875.1	2939407	Annotation submitted by University of Alberta
Cercospora beticola	GCF_033473495.1	122368	Annotation submitted by USDA-ARS
Colletotrichum fioriniae	GCF_027942845.1	710243	Annotation submitted by Royal Botanic Gardens, Kew
Corynespora cassiicola	GCA_022059125.1	59586	Not available. Braker3 with protein input from Dothideomycetes orthoDB dataset. See github.
Elsinoe ampelina	GCA_005959805.1	302913	Not available. Braker3 with protein input from Dothideomycetes orthoDB dataset. See github.
Fulvia fulva	GCF_020509005.1	5499	Annotation submitted by University of California
Melanomma pulvis-pyrius CBS 109.77	GCA_010093585.1	1314802	Annotation submitted by DOE Joint Genome Institute
Paraphoma chrysanthemicola	GCA_020744225.1	798071	Annotation submitted by DOE Joint Genome Institute
Parastagonospora nodorum SN15	GCF_000146915.1	321614	Annotation submitted by Broad Institute
Phaeosphaeriaceae sp. PMI808	GCA_021365335.1	1770614	Annotation submitted by DOE Joint Genome Institute
Shiraia sp. slf14	GCA_000498155.1	665115	Not available. Braker3 with protein input from Dothideomycetes orthoDB dataset. See github.
Viridothelium virens	GCA_010094025.1	1048519	Annotation submitted by DOE Joint Genome Institute
