# Supplementary material for: Production of the light-activated elsinochrome phytotoxin in the soybean pathogen Coniothyrium glycines hints at virulence factor
Source: PLoS One. 2025 May 13;20(5):e0321896. doi: 10.1371/journal.pone.0321896 (PMC12074606; doi:10.1371/journal.pone.0321896)
Supplement: S2 Table — (XLSX) [file pone.0321896.s002.xlsx]

## Sheet: S2
S2 Table. Accession numbers for RNA-Seq datasets.
Isolate	Bioproject	Biosample	Treatment	SRA
AN.T.W	PRJNA1226299	SAMN46927251	Dark	SRR32419664
AN.T.W	PRJNA1226299	SAMN46927251	Light	SRR32419663
CHI.P67	PRJNA1226299	SAMN46927252	Dark	SRR32419656
CHI.P67	PRJNA1226299	SAMN46927252	Light	SRR32419655
EMETT.64	PRJNA1226299	SAMN46927253	Dark	SRR32419654
EMETT.64	PRJNA1226299	SAMN46927253	Light	SRR32419653
EMETT.97	PRJNA1226299	SAMN46927254	Dark	SRR32419652
EMETT.97	PRJNA1226299	SAMN46927254	Light	SRR32419651
KAB.10	PRJNA1226299	SAMN46927255	Dark	SRR32419650
KAB.10	PRJNA1226299	SAMN46927255	Light	SRR32419649
LW.SEE.SI	PRJNA1226299	SAMN46927256	Dark	SRR32419662
LW.SEE.SI	PRJNA1226299	SAMN46927256	Light	SRR32419661
MT.M.P17	PRJNA1226299	SAMN46927257	Dark	SRR32419660
MT.M.P17	PRJNA1226299	SAMN46927257	Light	SRR32419659
NAM.2	PRJNA1226299	SAMN46927258	Dark	SRR32419658
NAM.2	PRJNA1226299	SAMN46927258	Light	SRR32419657
