# Supplementary material for: Production of the light-activated elsinochrome phytotoxin in the soybean pathogen Coniothyrium glycines hints at virulence factor
Source: PLoS One. 2025 May 13;20(5):e0321896. doi: 10.1371/journal.pone.0321896 (PMC12074606; doi:10.1371/journal.pone.0321896)
Supplement: S3 Table — (XLSX) [file pone.0321896.s003.xlsx]

## Sheet: S3
S3 Table. Annotation information for Fig 2A legend.
Order in legend	ID	Function	Annotation source for figure label	NCBI ID	Interpro ID
1	g6532.t1	Multicopper oxidase	Interproscan Protein family membership	NA	IPR045087
2	g6533.t1	FAS1 (fasciclin)	Interproscan Domain/Hu et al. 2019	NA	IPR050904
3	g6534.t1	Polyketide synthase	Interproscan Protein family membership	NA	IPR050091
4	g6535.t1	O-methyltransferase COMT-type with FAD domain	Interproscan Protein family membership	NA	IPR016461
5	g6536.t1	MFS transporter	Interproscan Protein family membership	NA	IPR011701
6	g6537.t1	O-methyltransferase COMT-type	Interproscan Protein family membership	NA	IPR016461
7	g6538.t1	Oleate-activated transcription factor 3	Interproscan Protein family membership	NA	IPR050675
8	g6539.t1	FAD-linked oxidoreductase	Interproscan Protein family membership	NA	IPR050416
9	ctb10	Dehydratase	NCBI	XP_023458822.1	IPR002347
10	ctb4	MFS transporter	NCBI	XP_023460063.1	IPR011701
11	ctb7	Monoxygenase	NCBI	XP_023460060.1	IPR051704
12	ctb9	Hydroxylase/desaturase	NCBI	XP_023458823.1	IPR044053
13	elcH	FAD-dependent monoxygenase (hydroxylase)	Interproscan Protein family membership	XP_001798910.1	IPR051104
14	hyp12	Short-chain dehydrogenase/reductase	Interproscan Protein family membership	AIW00669.1	IPR002347
