# Supplementary material for: Production of the light-activated elsinochrome phytotoxin in the soybean pathogen Coniothyrium glycines hints at virulence factor
Source: PLoS One. 2025 May 13;20(5):e0321896. doi: 10.1371/journal.pone.0321896 (PMC12074606; doi:10.1371/journal.pone.0321896)
Supplement: S4 Table — (XLSX) [file pone.0321896.s004.xlsx]

## Sheet: S4
S4 Table. Significantly differentially expressed genes under light or dark treatment with annotations from Interpro/Panther.
Gene	log2FoldChange	pvalue	padj	Note	protein	md5_digest	sequence_length	analysis	signature_accession	signature_description	start	stop	score	status	date	InterPRO_annotation	InterPro_description	GO_annotations	Pathway annotations
g5.t1	2.21	0.00157793	0.0131507		g5.t1	3c3064a95a250468642d637324c796cc	369	PANTHER	PTHR33048	PTH11-LIKE INTEGRAL MEMBRANE PROTEIN (AFU_ORTHOLOGUE AFUA_5G11245)	7	333	4.9e-54	T	27-09-2024	IPR052337	Satratoxin biosynthesis SC1 cluster protein 4-like	-	-
g39.t1	-2.08	0.000162015	0.0020979
g160.t1	-2.14	0.000238542	0.00287899		g160.t1	d3b075adccd2b862dc24533b3d324e22	191	PANTHER	PTHR35042	ANTHRONE OXYGENASE ENCC	4	189	6.1e-54	T	27-09-2024	-	-	-	-
g292.t1	2.57	5.31344e-25	3.36274e-22
g312.t1	-3.24	4.15741e-13	5.68891e-11		g312.t1	36b509bc246e151cc0f0fd478cd17870	321	PANTHER	PTHR10672	ADDUCIN	11	244	9.6e-28	T	27-09-2024	IPR051017	Aldolase class II Adducin subfamily	GO:0005856(PANTHER)|GO:0051015(PANTHER)	MetaCyc:PWY-7303|Reactome:R-CEL-264870|Reactome:R-CEL-5223345|Reactome:R-CEL-9013405|Reactome:R-CEL-9035034|Reactome:R-DME-264870|Reactome:R-DME-5223345|Reactome:R-DME-9013405|Reactome:R-DME-9035034|Reactome:R-HSA-264870|Reactome:R-HSA-381038|Reactome:R-HSA-5223345|Reactome:R-HSA-9013405|Reactome:R-HSA-9035034|Reactome:R-MMU-264870|Reactome:R-MMU-5223345|Reactome:R-MMU-9013405|Reactome:R-MMU-9035…
g340.t1	-2.31	1.76331e-05	0.00033094		g340.t1	728c42ac63af0cce5e7c39015b27556c	248	PANTHER	PTHR44051	GLUTATHIONE S-TRANSFERASE-RELATED	6	215	1e-71	T	27-09-2024	-	-	-	-
g386.t1	-2.7	4.46583e-07	1.50236e-05		g386.t1	72f367f9ee041ad5cd01c597b6d0a31b	668	PANTHER	PTHR11003	POTASSIUM CHANNEL, SUBFAMILY K	251	501	6.6e-32	T	27-09-2024	IPR003280	Two pore domain potassium channel	GO:0005267(InterPro)|GO:0005887(PANTHER)|GO:0015271(PANTHER)|GO:0016020(InterPro)|GO:0022841(PANTHER)|GO:0030322(PANTHER)|GO:0071805(PANTHER)|GO:0071805(InterPro)	Reactome:R-BTA-1299308|Reactome:R-BTA-5576886|Reactome:R-CEL-1299316|Reactome:R-CEL-1299503|Reactome:R-CEL-5576886|Reactome:R-HSA-1299287|Reactome:R-HSA-1299308|Reactome:R-HSA-1299316|Reactome:R-HSA-1299344|Reactome:R-HSA-1299361|Reactome:R-HSA-1299503|Reactome:R-HSA-5576886|Reactome:R-MMU-1299287|Reactome:R-MMU-1299308|Reactome:R-MMU-1299316|Reactome:R-MMU-1299344|Reactome:R-MMU-1299503|Reactome…
g387.t1	-2.21	9.76418e-06	0.00020178
g416.t1	-2.67	7.90643e-08	3.46971e-06		g416.t1	a12cf5e1fc3d3b0e468e803ec4c4c2dc	440	PANTHER	PTHR20963	MULTIPLE INOSITOL POLYPHOSPHATE PHOSPHATASE-RELATED	14	430	1.8e-79	T	27-09-2024	-	-	GO:0003993(PANTHER)|GO:0009277(PANTHER)	-
g484.t1	-2.7	2.37782e-16	5.35062e-14		g484.t1	0101df4c190393767a1a828b54b81636	297	PANTHER	PTHR34292	OUTER SPORE WALL PROTEIN LDS1	23	276	5.8e-82	T	27-09-2024	IPR052786	Outer_spore_wall_assembly	GO:0005619(PANTHER)|GO:0005628(PANTHER)|GO:0005811(PANTHER)	-
g485.t1	-3.43	1.28926e-07	5.28009e-06		g485.t1	cc3dfe369494ce00798a01c3dfac5d07	364	PANTHER	PTHR39606	SURFACE PROTEIN, PUTATIVE-RELATED	165	357	3.8e-49	T	27-09-2024	-	-	-	-
g504.t1	-2.37	4.91508e-16	1.01572e-13		g504.t1	6866966a67e35264a91e65759f7a37c9	249	PANTHER	PTHR36414	PROTEIN SUR7	5	238	7.1e-87	T	27-09-2024	-	-	GO:0005886(PANTHER)|GO:0005938(PANTHER)|GO:0006897(PANTHER)|GO:0030866(PANTHER)|GO:0031505(PANTHER)|GO:0032185(PANTHER)|GO:0045121(PANTHER)	-
g631.t1	4.07	1.84242e-12	2.27517e-10		g631.t1	c1e0b8f8d058262609604bf8614cf6ef	423	PANTHER	PTHR10900	PERIOSTIN-RELATED	1	395	1.6e-39	T	27-09-2024	IPR050904	Cell adhesion and biosynthesis-related protein	GO:0000329(PANTHER)|GO:0005615(PANTHER)|GO:0016236(PANTHER)	MetaCyc:PWY-6423|Reactome:R-HSA-977225
g640.t1	-2.25	1.55321e-05	0.000299577		g640.t1	f57e6b559f9da8bfe18bd54ea0ff69b6	270	PANTHER	PTHR31495	PEROXYGENASE 3-RELATED	34	260	3.1e-73	T	27-09-2024	IPR007736	Caleosin-related	GO:0004497(PANTHER)|GO:0005509(PANTHER)	MetaCyc:PWY-321|MetaCyc:PWY-5410|MetaCyc:PWY-6917
g673.t1	-3.25	1.99333e-06	5.18881e-05
g743.t1	2.76	1.66774e-06	4.47945e-05		g743.t1	d85246ad275e57bca70cd3c7133ea94f	592	PANTHER	PTHR11101	PHOSPHATE TRANSPORTER	3	590	1.6e-130	T	27-09-2024	IPR001204	Phosphate transporter	GO:0005315(InterPro)|GO:0005315(PANTHER)|GO:0006817(InterPro)|GO:0015319(PANTHER)|GO:0016020(InterPro)|GO:0035435(PANTHER)	Reactome:R-DRE-427652|Reactome:R-HSA-427652|Reactome:R-HSA-5619111|Reactome:R-MMU-427652|Reactome:R-RNO-427652|Reactome:R-SCE-427652|Reactome:R-XTR-427652
g905.t1	6.8	2.6076e-32	3.77208e-29		g905.t1	bb4845df3e470f010f1c68f21f33be39	194	PANTHER	PTHR35605	-	1	194	1.2e-30	T	27-09-2024	-	-	-	-
g911.t1	7.34	1.17231e-38	2.37417e-35	Other pigment cluster	g911.t1	19a7ffd7d9c8e4a2da2c500f9ad7723e	1811	PANTHER	PTHR43775	FATTY ACID SYNTHASE	383	1721	0	T	27-09-2024	IPR050091	Polyketide and Nonribosomal Peptide Biosynthesis Enzymes	GO:0004312(PANTHER)|GO:0006633(PANTHER)|GO:0044550(PANTHER)	MetaCyc:PWY-1921|MetaCyc:PWY-3602|MetaCyc:PWY-361|MetaCyc:PWY-4381|MetaCyc:PWY-4801|MetaCyc:PWY-4922|MetaCyc:PWY-5048|MetaCyc:PWY-5139|MetaCyc:PWY-5142|MetaCyc:PWY-5147|MetaCyc:PWY-5268|MetaCyc:PWY-5284|MetaCyc:PWY-5292|MetaCyc:PWY-5307|MetaCyc:PWY-5313|MetaCyc:PWY-5317|MetaCyc:PWY-5318|MetaCyc:PWY-5353|MetaCyc:PWY-5366|MetaCyc:PWY-5367|MetaCyc:PWY-5400|MetaCyc:PWY-5473|MetaCyc:PWY-5475|MetaCyc:P…
g912.t1	6.82	4.17274e-31	3.8412e-28	Other pigment cluster	g912.t1	d6d2ec81caff706c9758b7f3e0ff4202	336	PANTHER	PTHR23131	ENDORIBONUCLEASE LACTB2	32	314	1.2e-64	T	27-09-2024	IPR050662	Secondary metabolite biosynthesis-associated thioesterase	GO:0044550(PANTHER)	MetaCyc:PWY-3602|MetaCyc:PWY-5109|MetaCyc:PWY-6322|MetaCyc:PWY-6585|MetaCyc:PWY-6917|MetaCyc:PWY-6948|MetaCyc:PWY-6995|MetaCyc:PWY-6997|MetaCyc:PWY-7007|MetaCyc:PWY-7216|MetaCyc:PWY-7292|MetaCyc:PWY-7401|MetaCyc:PWY-7402|MetaCyc:PWY-7471|MetaCyc:PWY-7690|MetaCyc:PWY-7706|MetaCyc:PWY-7733|MetaCyc:PWY-7734|MetaCyc:PWY-7738|MetaCyc:PWY-7740|MetaCyc:PWY-7741|MetaCyc:PWY-7742|MetaCyc:PWY-7769|MetaCyc:…
g913.t1	4.07	1.40187e-09	9.78991e-08	Other pigment cluster	g913.t1	7919a1af456d839620942ff64370975f	173	PANTHER	PTHR35042	ANTHRONE OXYGENASE ENCC	5	172	8e-26	T	27-09-2024	-	-	-	-
g914.t1	6.13	1.61724e-31	1.63762e-28	Other pigment cluster	g914.t1	bf33dbe58ae0953e9d8938fe26ac01a4	177	PANTHER	PTHR35042	ANTHRONE OXYGENASE ENCC	10	175	9.2e-12	T	27-09-2024	-	-	-	-
g915.t1	7.42	9.2437e-12	9.64967e-10	Other pigment cluster
g916.t1	7.38	3.26494e-32	4.1326e-29	Other pigment cluster	g916.t1	cc0b595d875b7bd284727ebad10397ea	262	PANTHER	PTHR15020	FLAVIN REDUCTASE-RELATED	4	224	1.9e-19	T	27-09-2024	-	-	-	-
g917.t1	6.34	4.69204e-22	2.26246e-19	Other pigment cluster	g917.t1	0503f5395d511ce77403d7a60375703d	268	PANTHER	PTHR48107	NADPH-DEPENDENT ALDEHYDE REDUCTASE-LIKE PROTEIN, CHLOROPLASTIC-RELATED	12	266	1.3e-67	T	27-09-2024	-	-	-	-
g918.t1	4.86	2.12371e-55	1.07523e-51	Other pigment cluster	g918.t1	7438881590a10c89b7c10f4c106faa7d	1414	PANTHER	PTHR19241	ATP-BINDING CASSETTE TRANSPORTER	50	1303	1.2e-294	T	27-09-2024	-	-	-	-
g919.t1	2.89	1.29403e-12	1.65865e-10	Other pigment cluster	g919.t1	273a28c4bc2f6f43a30c49f8aeab8e5f	629	PANTHER	PTHR47660	TRANSCRIPTION FACTOR WITH C2H2 AND ZN(2)-CYS(6) DNA BINDING DOMAIN (EUROFUNG)-RELATED-RELATED	53	431	5.3e-13	T	27-09-2024	-	-	-	-
g920.t1	5.57	0.00193086	0.015371	Other pigment cluster
g921.t1	4.19	2.99222e-44	1.00997e-40	Other pigment cluster	g921.t1	577fb9b93e334342a75a8184afbfaba4	471	PANTHER	PTHR43712	PUTATIVE (AFU_ORTHOLOGUE AFUA_4G14580)-RELATED	53	334	5.2e-27	T	27-09-2024	IPR016461	O-methyltransferase COMT-type	GO:0008168(InterPro)	MetaCyc:PWY-1061|MetaCyc:PWY-1121|MetaCyc:PWY-1186|MetaCyc:PWY-2002|MetaCyc:PWY-2083|MetaCyc:PWY-2181|MetaCyc:PWY-2229|MetaCyc:PWY-2321|MetaCyc:PWY-2467|MetaCyc:PWY-3385|MetaCyc:PWY-3542|MetaCyc:PWY-3581|MetaCyc:PWY-361|MetaCyc:PWY-3901|MetaCyc:PWY-4021|MetaCyc:PWY-4061|MetaCyc:PWY-4161|MetaCyc:PWY-4201|MetaCyc:PWY-4202|MetaCyc:PWY-5024|MetaCyc:PWY-5059|MetaCyc:PWY-5103|MetaCyc:PWY-5105|MetaCyc:P…
g922.t1	6.9	1.07551e-39	2.72264e-36	Other pigment cluster	g922.t1	f8ca52babc2dab8a9ed1f31e84977648	613	PANTHER	PTHR43004	TRK SYSTEM POTASSIUM UPTAKE PROTEIN	17	612	2.8e-78	T	27-09-2024	IPR050641	Rifampicin monooxygenase-like	GO:0016491(InterPro)|GO:0016491(PANTHER)	MetaCyc:PWY-1121|MetaCyc:PWY-1186|MetaCyc:PWY-1381|MetaCyc:PWY-2421|MetaCyc:PWY-2467|MetaCyc:PWY-2541|MetaCyc:PWY-2601|MetaCyc:PWY-2724|MetaCyc:PWY-3162|MetaCyc:PWY-321|MetaCyc:PWY-3261|MetaCyc:PWY-3722|MetaCyc:PWY-5101|MetaCyc:PWY-5271|MetaCyc:PWY-5316|MetaCyc:PWY-5317|MetaCyc:PWY-5318|MetaCyc:PWY-5392|MetaCyc:PWY-5412|MetaCyc:PWY-5413|MetaCyc:PWY-5414|MetaCyc:PWY-5418|MetaCyc:PWY-5421|MetaCyc:P…
g969.t1	-3.63	1.69338e-12	2.11693e-10		g969.t1	cb6b55a46e58b2d33af3c127e5953381	420	PANTHER	PTHR10165	LIPID PHOSPHATE PHOSPHATASE	55	322	4.9e-48	T	27-09-2024	IPR043216	Phosphatidate (PA) phosphatase-related	GO:0006644(InterPro)|GO:0008195(PANTHER)	MetaCyc:PWY-4702|MetaCyc:PWY-5491|MetaCyc:PWY-6148|MetaCyc:PWY-6352|MetaCyc:PWY-6365|MetaCyc:PWY-6366|MetaCyc:PWY-6368|MetaCyc:PWY-6453|MetaCyc:PWY-6456|MetaCyc:PWY-6575|MetaCyc:PWY-6627|MetaCyc:PWY-6664|MetaCyc:PWY-6686|MetaCyc:PWY-6720|MetaCyc:PWY-6724|MetaCyc:PWY-6955|MetaCyc:PWY-6990|MetaCyc:PWY-6991|MetaCyc:PWY-7018|MetaCyc:PWY-7039|MetaCyc:PWY-7119|MetaCyc:PWY-7321|MetaCyc:PWY-7531|MetaCyc:…
g1003.t1	-2.36	0.000208606	0.00258866
g1058.t1	2.19	1.60222e-05	0.000307857		g1058.t1	155cd95eafc4c825bc8c7b0caf3a733d	302	PANTHER	PTHR34612	GH131_N DOMAIN-CONTAINING PROTEIN	28	296	2.5e-59	T	27-09-2024	-	-	-	-
g1130.t1	-2.07	4.3374e-07	1.46891e-05		g1130.t1	4a45e9dd1a42cd3ec2768aa2656a0466	291	PANTHER	PTHR31126	TYROSINE-PROTEIN PHOSPHATASE	11	288	5.1e-21	T	27-09-2024	-	-	GO:0016791(PANTHER)	-
g1271.t1	2.52	1.2264e-06	3.45921e-05
g1273.t1	2.94	5.58332e-09	3.44736e-07		g1273.t1	65508b8f3f7a89c49f6b3eb8e9fe0076	1521	PANTHER	PTHR47700	V CHITINASE, PUTATIVE (AFU_ORTHOLOGUE AFUA_6G13720)-RELATED	45	928	1.9e-294	T	27-09-2024	IPR053214	Secreted chitinase LysM12-like	-	MetaCyc:PWY-6855|MetaCyc:PWY-6902|MetaCyc:PWY-7822
g1302.t1	2.76	1.74873e-05	0.000329139
g1539.t1	-2.5	1.20515e-15	2.25989e-13
g1597.t1	2.83	0.000436157	0.00467852
g1689.t1	2.38	0.000289166	0.00336812		g1689.t1	9ada9d51f043f218ee10bfcf086d6763	444	PANTHER	PTHR11705	PROTEASE FAMILY M14 CARBOXYPEPTIDASE A,B	22	435	4.2e-89	T	27-09-2024	-	-	GO:0004181(PANTHER)|GO:0005615(PANTHER)|GO:0006508(PANTHER)	-
g1766.t1	-2.8	0.000455	0.00484472
g1852.t1	-2.41	5.48042e-07	1.75616e-05		g1852.t1	7c48a6149356f7be3a48cfb3eb7ec6e4	497	PANTHER	PTHR23508	CARBOXYLIC ACID TRANSPORTER PROTEIN HOMOLOG	33	489	5.8e-194	T	27-09-2024	-	-	GO:0015355(PANTHER)|GO:0035879(PANTHER)	-
g1866.t1	3.28	0.000198767	0.00249716		g1866.t1	e42cd40a65054821dc7d0a5663531fe4	147	PANTHER	PTHR37466	SLR1628 PROTEIN	23	145	4.8e-19	T	27-09-2024	IPR018714	Protein of unknown function DUF2237	-	-
g2033.t1	-2.13	1.1951e-09	8.52227e-08
g2101.t1	-2.32	4.83526e-23	2.44809e-20		g2101.t1	f8f3ed9b7a343a35e33be9ee0d1c6ce2	352	PANTHER	PTHR15887	TRANSMEMBRANE PROTEIN 69	1	329	1.8e-69	T	27-09-2024	IPR021836	Protein of unknown function DUF3429	-	-
g2198.t1	2.45	3.57154e-17	9.27317e-15		g2198.t1	8ab30257ba6c40bae1c8d6eb00279b31	329	PANTHER	PTHR32251	3-OXO-5-ALPHA-STEROID 4-DEHYDROGENASE	10	328	8.5e-74	T	27-09-2024	IPR010721	Probable O-methyltransferase UstE-like	GO:0016020(PANTHER)	MetaCyc:PWY-1061|MetaCyc:PWY-2083|MetaCyc:PWY-3542|MetaCyc:PWY-4021|MetaCyc:PWY-4161|MetaCyc:PWY-4202|MetaCyc:PWY-5059|MetaCyc:PWY-5105|MetaCyc:PWY-5301|MetaCyc:PWY-5305|MetaCyc:PWY-5479|MetaCyc:PWY-5665|MetaCyc:PWY-5729|MetaCyc:PWY-5748|MetaCyc:PWY-5765|MetaCyc:PWY-5773|MetaCyc:PWY-5846|MetaCyc:PWY-5883|MetaCyc:PWY-5975|MetaCyc:PWY-5987|MetaCyc:PWY-601|MetaCyc:PWY-6045|MetaCyc:PWY-6148|MetaCyc:P…
g2205.t1	2.52	1.94469e-05	0.000358034		g2205.t1	aabbd600de11c274022d3ded74278cc0	568	PANTHER	PTHR43362	MANNITOL DEHYDROGENASE DSF1-RELATED	87	567	2.4e-200	T	27-09-2024	IPR050988	Mannitol Dehydrogenase/Oxidoreductase	GO:0016616(PANTHER)|GO:0046029(PANTHER)	MetaCyc:PWY-1121|MetaCyc:PWY-1186|MetaCyc:PWY-2541|MetaCyc:PWY-2601|MetaCyc:PWY-3162|MetaCyc:PWY-321|MetaCyc:PWY-3261|MetaCyc:PWY-3722|MetaCyc:PWY-5101|MetaCyc:PWY-5271|MetaCyc:PWY-5316|MetaCyc:PWY-5392|MetaCyc:PWY-5652|MetaCyc:PWY-5666|MetaCyc:PWY-5751|MetaCyc:PWY-5782|MetaCyc:PWY-5818|MetaCyc:PWY-5830|MetaCyc:PWY-5848|MetaCyc:PWY-5867|MetaCyc:PWY-5882|MetaCyc:PWY-5883|MetaCyc:PWY-5972|MetaCyc:P…
g2390.t1	-2.4	0.000579527	0.00586243
g2470.t1	-3.07	2.42232e-14	3.66096e-12		g2470.t1	db463c55ace8e90bc7f8018cbfc98ee2	119	PANTHER	PTHR40462	CHROMOSOME 1, WHOLE GENOME SHOTGUN SEQUENCE	1	118	3.1e-35	T	27-09-2024	-	-	-	-
g2502.t1	2.45	2.68985e-05	0.000466394		g2502.t1	ca48c82aaaabfb5ebadaa1e049be751c	619	PANTHER	PTHR11552	GLUCOSE-METHANOL-CHOLINE GMC OXIDOREDUCTASE	30	618	1.1e-131	T	27-09-2024	IPR012132	Glucose-methanol-choline oxidoreductase	GO:0016491(PANTHER)|GO:0044550(PANTHER)|GO:0050660(InterPro)	MetaCyc:PWY-1121|MetaCyc:PWY-1186|MetaCyc:PWY-2229|MetaCyc:PWY-2467|MetaCyc:PWY-2541|MetaCyc:PWY-2582|MetaCyc:PWY-2601|MetaCyc:PWY-2724|MetaCyc:PWY-282|MetaCyc:PWY-3162|MetaCyc:PWY-321|MetaCyc:PWY-3261|MetaCyc:PWY-3722|MetaCyc:PWY-3981|MetaCyc:PWY-5061|MetaCyc:PWY-5101|MetaCyc:PWY-5271|MetaCyc:PWY-5316|MetaCyc:PWY-5367|MetaCyc:PWY-5392|MetaCyc:PWY-5408|MetaCyc:PWY-5409|MetaCyc:PWY-5410|MetaCyc:PW…
g2503.t1	2.76	1.82346e-06	4.85904e-05		g2503.t1	e6466eb9ed0c76025854a09979654c77	391	PANTHER	PTHR33048	PTH11-LIKE INTEGRAL MEMBRANE PROTEIN (AFU_ORTHOLOGUE AFUA_5G11245)	11	331	2.8e-50	T	27-09-2024	IPR052337	Satratoxin biosynthesis SC1 cluster protein 4-like	-	-
g2523.t1	-2.16	4.30414e-16	9.27312e-14		g2523.t1	75ca887cedddcdeee5b9fa80cfd0d7ab	57	PANTHER	PTHR21659	HYDROPHOBIC PROTEIN RCI2 LOW TEMPERATURE AND SALT RESPONSIVE PROTEIN LTI6 -RELATED	3	56	1.5e-21	T	27-09-2024	IPR000612	Proteolipid membrane potential modulator	GO:0016020(InterPro)	-
g2525.t1	-2.21	4.15919e-07	1.41805e-05		g2525.t1	ef0946061eb183d66c01fbe4523fbeca	493	PANTHER	PTHR28657	INDOLEAMINE 2,3-DIOXYGENASE	4	439	8.3e-145	T	27-09-2024	IPR000898	Indoleamine 2,3-dioxygenase	GO:0005737(PANTHER)|GO:0019441(PANTHER)|GO:0020037(InterPro)|GO:0033754(PANTHER)|GO:0034354(PANTHER)	MetaCyc:PWY-181|MetaCyc:PWY-5163|MetaCyc:PWY-5642|MetaCyc:PWY-5651|MetaCyc:PWY-6068|MetaCyc:PWY-6069|MetaCyc:PWY-6084|MetaCyc:PWY-6087|MetaCyc:PWY-6089|MetaCyc:PWY-6093|MetaCyc:PWY-6094|MetaCyc:PWY-6102|MetaCyc:PWY-6107|MetaCyc:PWY-6178|MetaCyc:PWY-6190|MetaCyc:PWY-6193|MetaCyc:PWY-6309|MetaCyc:PWY-6336|MetaCyc:PWY-6339|MetaCyc:PWY-6667|MetaCyc:PWY-7006|MetaCyc:PWY-7009|MetaCyc:PWY-7010|MetaCyc:P…
g2536.t1	-2.58	9.7785e-24	5.21143e-21
g2613.t1	-3.87	6.78197e-09	4.01604e-07
g2614.t1	-3.64	2.08259e-08	1.0805e-06
g2615.t1	-2.63	0.000527246	0.00543676		g2615.t1	9e2e55d361dab4e41f203f452d50ff9f	312	PANTHER	PTHR47706	NMRA-LIKE FAMILY PROTEIN	1	309	5e-45	T	27-09-2024	IPR051609	NmrA-type/Isoflavone reductase-like domain-containing protein	-	MetaCyc:PWY-2541|MetaCyc:PWY-5283|MetaCyc:PWY-5292|MetaCyc:PWY-5301|MetaCyc:PWY-5367|MetaCyc:PWY-5393|MetaCyc:PWY-5729|MetaCyc:PWY-5818|MetaCyc:PWY-5956|MetaCyc:PWY-5972|MetaCyc:PWY-5984|MetaCyc:PWY-6061|MetaCyc:PWY-6088|MetaCyc:PWY-6279|MetaCyc:PWY-6302|MetaCyc:PWY-6309|MetaCyc:PWY-6332|MetaCyc:PWY-6672|MetaCyc:PWY-6786|MetaCyc:PWY-6824|MetaCyc:PWY-6944|MetaCyc:PWY-6945|MetaCyc:PWY-6946|MetaCyc:…
g2715.t1	-2.08	5.16576e-11	4.98176e-09		g2715.t1	d1c11424f12511f00afc5f221878d742	174	PANTHER	PTHR39605	MFS DOMAIN-CONTAINING PROTEIN	1	174	1.2e-67	T	27-09-2024	-	-	-	-
g2761.t1	-2.01	1.45386e-16	3.42368e-14
g2807.t1	3.07	7.27929e-08	3.21878e-06		g2807.t1	822d0a39edcd45616a9cf979ed159a8e	426	PANTHER	PTHR46865	OXIDOREDUCTASE-RELATED	1	423	1.5e-141	T	27-09-2024	IPR051704	Flavin-dependent aromatic-ring hydroxylase	-	MetaCyc:PWY-1381|MetaCyc:PWY-2421|MetaCyc:PWY-2467|MetaCyc:PWY-2724|MetaCyc:PWY-321|MetaCyc:PWY-5317|MetaCyc:PWY-5318|MetaCyc:PWY-5412|MetaCyc:PWY-5413|MetaCyc:PWY-5414|MetaCyc:PWY-5421|MetaCyc:PWY-5422|MetaCyc:PWY-5434|MetaCyc:PWY-5706|MetaCyc:PWY-581|MetaCyc:PWY-5846|MetaCyc:PWY-5855|MetaCyc:PWY-5856|MetaCyc:PWY-5857|MetaCyc:PWY-5870|MetaCyc:PWY-5871|MetaCyc:PWY-5872|MetaCyc:PWY-5873|MetaCyc:PW…
g2846.t1	-2.17	1.93835e-07	7.43474e-06		g2846.t1	b8b61ebc574192fdde9b7f891843ba79	292	PANTHER	PTHR37992	EXPRESSED PROTEIN	13	291	4.5e-75	T	27-09-2024	IPR013920	Protein of unknown function DUF1774, fungi	-	-
g3017.t1	-3.79	0.0018027	0.0146286
g3158.t1	-3.12	6.16506e-19	1.95086e-16
g3235.t1	3.25	9.43948e-06	0.000196675		g3235.t1	2287daa652da36aaec11a0fa10b28622	450	PANTHER	PTHR43656	BINDING OXIDOREDUCTASE, PUTATIVE (AFU_ORTHOLOGUE AFUA_2G08260)-RELATED	14	398	3.2e-126	T	27-09-2024	IPR051799	NADH-dependent flavin oxidoreductase	-	MetaCyc:PWY-7898|MetaCyc:PWY-8325
g3413.t1	-2	8.6919e-05	0.00124843		g3413.t1	143f268da7ca4112c3c7c132af36a214	309	PANTHER	PTHR48107	NADPH-DEPENDENT ALDEHYDE REDUCTASE-LIKE PROTEIN, CHLOROPLASTIC-RELATED	57	304	1.1e-81	T	27-09-2024	-	-	-	-
g3438.t1	-2.01	6.48332e-06	0.000141809		g3438.t1	2e4d03a472bab7180a20a00ff9587a8f	533	PANTHER	PTHR48022	PLASTIDIC GLUCOSE TRANSPORTER 4	16	484	9.2e-153	T	27-09-2024	IPR050360	Major Facilitator Superfamily Sugar Transporters	GO:0005351(PANTHER)|GO:0008643(PANTHER)|GO:0016020(PANTHER)	-
g3501.t1	-2.24	6.32233e-10	4.84999e-08		g3501.t1	17e3c5443d92f8392258210c64102c46	715	PANTHER	PTHR33112	DOMAIN PROTEIN, PUTATIVE-RELATED	122	690	6.8e-100	T	27-09-2024	-	-	-	-
g3539.t1	2.7	0.00555058	0.0349318		g3539.t1	5badb0bbb3c816898dfaaad211e92e7d	144	PANTHER	PTHR28242	PHOSPHORELAY INTERMEDIATE PROTEIN YPD1	7	143	9.7e-09	T	27-09-2024	IPR045871	Histidine-containing phosphotransfer protein 1-5/Phosphorelay intermediate protein YPD1	GO:0000160(PANTHER)|GO:0000160(InterPro)|GO:0005634(PANTHER)|GO:0005737(PANTHER)|GO:0009927(PANTHER)|GO:0009927(InterPro)|GO:0016310(PANTHER)|GO:0043424(InterPro)|GO:0043424(PANTHER)	-
g3606.t1	2.65	8.22801e-14	1.19024e-11		g3606.t1	84bc2b44247a5a4a8010c12b13dee5f7	379	PANTHER	PTHR34997	AM15	304	379	1.3e-88	T	27-09-2024	IPR052210	LysM domain-containing protein	-	-
g3653.t1	-2.12	6.02885e-07	1.91975e-05
g3667.t1	-2.84	0.00393976	0.0269554		g3667.t1	1f1547d2c62545bea145d1d4180d5be1	311	PANTHER	PTHR36223	-	1	304	1.5e-40	T	27-09-2024	-	-	-	-
g3939.t1	-2.25	0.000165076	0.00213209		g3939.t1	5d167d81580b4f85c0ee787df62dc99e	733	PANTHER	PTHR31616	TREHALASE	74	730	2.8e-132	T	27-09-2024	-	-	GO:0004553(PANTHER)	-
g3982.t1	-2.16	1.20921e-09	8.56258e-08		g3982.t1	d4b9b9ea617ec4809ae6ba65026a770c	279	PANTHER	PTHR15549	PAIRED IMMUNOGLOBULIN-LIKE TYPE 2 RECEPTOR	22	240	3.2e-11	T	27-09-2024	IPR051694	Immunoregulatory Receptor-like	-	Reactome:R-HSA-198933|Reactome:R-MMU-198933
g3998.t1	-2.22	2.09142e-08	1.0805e-06		g3998.t1	360579ce077dd5882956942770d00ff5	612	PANTHER	PTHR23502	MAJOR FACILITATOR SUPERFAMILY	33	532	1.1e-119	T	27-09-2024	-	-	GO:0005887(PANTHER)|GO:0022857(PANTHER)|GO:0055085(PANTHER)	-
g4083.t1	-3.16	2.01512e-14	3.09168e-12
g4177.t1	3.74	5.33009e-32	5.99694e-29		g4177.t1	00b0f4eb6fee00f1f0aa72af1e311dca	448	PANTHER	PTHR11351	ACYL-COA DESATURASE	21	306	2.4e-100	T	27-09-2024	IPR015876	Acyl-CoA desaturase	GO:0004768(PANTHER)|GO:0005506(PANTHER)|GO:0005789(PANTHER)|GO:0006636(PANTHER)|GO:0016717(InterPro)|GO:0030176(PANTHER)	MetaCyc:PWY-4942|MetaCyc:PWY-5047|MetaCyc:PWY-5159|MetaCyc:PWY-5292|MetaCyc:PWY-5301|MetaCyc:PWY-5361|MetaCyc:PWY-5472|MetaCyc:PWY-5752|MetaCyc:PWY-5846|MetaCyc:PWY-5984|MetaCyc:PWY-5987|MetaCyc:PWY-5992|MetaCyc:PWY-5996|MetaCyc:PWY-6001|MetaCyc:PWY-6007|MetaCyc:PWY-6598|MetaCyc:PWY-6682|MetaCyc:PWY-6831|MetaCyc:PWY-7066|MetaCyc:PWY-7079|MetaCyc:PWY-7423|MetaCyc:PWY-7540|MetaCyc:PWY-7561|MetaCyc:…
g4258.t1	2.34	3.30792e-06	7.9563e-05
g4278.t1	-5.32	0.000207735	0.00258102
g4393.t1	2.55	0.000599232	0.0060018
g4433.t1	-2.02	0.000595228	0.0059973
g4476.t1	-3.22	3.24812e-28	2.53003e-25		g4476.t1	33607d2debad880a2e0f32a43c6e5329	89	PANTHER	PTHR38789	REPRESSIBLE PROTEIN GRG1, PUTATIVE (AFU_ORTHOLOGUE AFUA_5G14210)-RELATED	19	88	1.4e-12	T	27-09-2024	IPR020100	Glucose-repressible protein Grg1	-	-
g4519.t1	-3.96	0.000802935	0.00759862		g4519.t1	3d48113d550a1aa649769143f3e01abe	326	PANTHER	PTHR23024	ARYLACETAMIDE DEACETYLASE	46	304	2.4e-32	T	27-09-2024	IPR050466	Diverse Carboxylesterases and Gibberellin Receptors	-	MetaCyc:PWY-1921|MetaCyc:PWY-2002|MetaCyc:PWY-2055|MetaCyc:PWY-2083|MetaCyc:PWY-2321|MetaCyc:PWY-5835|MetaCyc:PWY-5955|MetaCyc:PWY-6190|MetaCyc:PWY-6303|MetaCyc:PWY-6308|MetaCyc:PWY-6322|MetaCyc:PWY-6339|MetaCyc:PWY-6415|MetaCyc:PWY-6558|MetaCyc:PWY-6848|MetaCyc:PWY-6857|MetaCyc:PWY-7002|MetaCyc:PWY-7138|MetaCyc:PWY-7352|MetaCyc:PWY-7367|MetaCyc:PWY-7521|MetaCyc:PWY-7599|MetaCyc:PWY-7660|MetaCyc:…
g4525.t1	-3.79	0.00518997	0.0331734		g4525.t1	c9e43dbdb272e495bb4e740292355846	356	PANTHER	PTHR45614	MYB PROTEIN-RELATED	7	89	2.1e-46	T	27-09-2024	IPR050560	MYB Transcription Factors	GO:0000978(PANTHER)|GO:0000981(PANTHER)|GO:0005634(PANTHER)|GO:0006355(PANTHER)	Reactome:R-HSA-1362300|Reactome:R-HSA-156711|Reactome:R-HSA-5601884|Reactome:R-HSA-8869496|Reactome:R-HSA-8939236|Reactome:R-HSA-9018519|Reactome:R-HSA-9616222|Reactome:R-HSA-983231|Reactome:R-HSA-9834899
g4625.t1	2.3	6.43065e-07	2.00359e-05
g4664.t1	-2.17	6.41183e-16	1.28148e-13		g4664.t1	ebf6753f4c9629cfb283d5f330da8f2c	354	PANTHER	PTHR42354	-	8	208	4.8e-91	T	27-09-2024	-	-	-	-
g4766.t1	-2.81	5.77924e-08	2.62424e-06
g4871.t1	-2.3	9.00855e-11	8.21807e-09
g5002.t1	-2.64	0.000298262	0.00344771		g5002.t1	c84b06af2ed945a4db77b221fee6a9b9	166	PANTHER	PTHR33337	GFA DOMAIN-CONTAINING PROTEIN	20	157	1e-26	T	27-09-2024	-	-	-	-
g5006.t1	2.87	1.73203e-05	0.000327212		g5006.t1	0ce1de966723a77c205e3abd1dfcccf4	635	PANTHER	PTHR33478	EXTRACELLULAR METALLOPROTEINASE MEP	13	635	6e-218	T	27-09-2024	IPR050371	Fungal extracellular virulence-associated metalloproteinases	-	MetaCyc:PWY-8119
g5075.t1	-3.69	2.43533e-06	6.11914e-05		g5075.t1	a2bf84631977efe4e0943027010e5663	198	PANTHER	PTHR11527	HEAT-SHOCK PROTEIN 20 FAMILY MEMBER	35	189	1.1e-21	T	27-09-2024	IPR031107	Small heat shock protein	GO:0006457(PANTHER)|GO:0009408(PANTHER)|GO:0009651(PANTHER)|GO:0042542(PANTHER)|GO:0043621(PANTHER)|GO:0051082(PANTHER)|GO:0051259(PANTHER)	-
g5099.t1	-2.18	2.27742e-08	1.17062e-06		g5099.t1	7812bd36def42fbaba0fd6ab700c800f	369	PANTHER	PTHR42024	-	1	366	5.6e-149	T	27-09-2024	-	-	-	-
g5333.t1	2.21	1.24107e-06	3.48118e-05		g5333.t1	e9d92765f901d600a235d64ba83946c9	641	PANTHER	PTHR11552	GLUCOSE-METHANOL-CHOLINE GMC OXIDOREDUCTASE	24	638	4.1e-109	T	27-09-2024	IPR012132	Glucose-methanol-choline oxidoreductase	GO:0016491(PANTHER)|GO:0050660(InterPro)	MetaCyc:PWY-1121|MetaCyc:PWY-1186|MetaCyc:PWY-2229|MetaCyc:PWY-2467|MetaCyc:PWY-2541|MetaCyc:PWY-2582|MetaCyc:PWY-2601|MetaCyc:PWY-2724|MetaCyc:PWY-282|MetaCyc:PWY-3162|MetaCyc:PWY-321|MetaCyc:PWY-3261|MetaCyc:PWY-3722|MetaCyc:PWY-3981|MetaCyc:PWY-5061|MetaCyc:PWY-5101|MetaCyc:PWY-5271|MetaCyc:PWY-5316|MetaCyc:PWY-5367|MetaCyc:PWY-5392|MetaCyc:PWY-5408|MetaCyc:PWY-5409|MetaCyc:PWY-5410|MetaCyc:PW…
g5546.t1	-2.81	4.67288e-09	2.93898e-07		g5546.t1	61195c1fe5159e6e4774ba4de8d8fc51	186	PANTHER	PTHR39608	INTEGRAL MEMBRANE PROTEIN (AFU_ORTHOLOGUE AFUA_5G08640)	19	169	9.2e-27	T	27-09-2024	-	-	-	-
g5619.t1	2.55	1.49821e-08	8.15637e-07		g5619.t1	1cbe3827dd65c03fe4c6cd3191dc73b2	1623	PANTHER	PTHR11177	CHITINASE	587	1026	2.4e-85	T	27-09-2024	IPR050314	Glycosyl Hydrolase Family 18	GO:0004568(PANTHER)|GO:0005576(PANTHER)|GO:0006032(PANTHER)|GO:0008061(PANTHER)	MetaCyc:PWY-1921|MetaCyc:PWY-5821|MetaCyc:PWY-5976|MetaCyc:PWY-6527|MetaCyc:PWY-6717|MetaCyc:PWY-6735|MetaCyc:PWY-6737|MetaCyc:PWY-6749|MetaCyc:PWY-6784|MetaCyc:PWY-6821|MetaCyc:PWY-6848|MetaCyc:PWY-6855|MetaCyc:PWY-6902|MetaCyc:PWY-6906|MetaCyc:PWY-6972|MetaCyc:PWY-7056|MetaCyc:PWY-7057|MetaCyc:PWY-7074|MetaCyc:PWY-7091|MetaCyc:PWY-7133|MetaCyc:PWY-7134|MetaCyc:PWY-7256|MetaCyc:PWY-7445|MetaCyc:…
g5626.t1	2.21	0.00055858	0.00570509
g5683.t1	2.74	0.00202351	0.0159331
g5747.t1	3.47	5.23019e-11	4.99631e-09		g5747.t1	dbc2e424ad01219be9a7d73b7cca38a9	383	PANTHER	PTHR10900	PERIOSTIN-RELATED	1	353	3.6e-53	T	27-09-2024	IPR050904	Cell adhesion and biosynthesis-related protein	GO:0000329(PANTHER)|GO:0005615(PANTHER)|GO:0016236(PANTHER)	MetaCyc:PWY-6423|Reactome:R-HSA-977225
g5774.t1	-3.52	4.95346e-21	2.08995e-18
g5804.t1	2.19	2.1745e-05	0.000393196
g5837.t1	-3.7	1.57862e-06	4.26269e-05		g5837.t1	5052991363acc0525da4ee2a989f8fb0	412	PANTHER	PTHR42813	ZINC-TYPE ALCOHOL DEHYDROGENASE-LIKE	18	404	4.2e-127	T	27-09-2024	-	-	-	-
g5974.t1	2.5	6.31962e-06	0.000139417		g5974.t1	22ff964d83f6a521c0ad5a8c1622bd70	431	PANTHER	PTHR33048	PTH11-LIKE INTEGRAL MEMBRANE PROTEIN (AFU_ORTHOLOGUE AFUA_5G11245)	60	393	1.3e-77	T	27-09-2024	IPR052337	Satratoxin biosynthesis SC1 cluster protein 4-like	-	-
g5998.t1	-2.77	3.81071e-07	1.31697e-05		g5998.t1	ca09a2c35730d8e820a052bbcc56d2f1	478	PANTHER	PTHR38705	PROTEIN RDS1	27	477	1.3e-188	T	27-09-2024	IPR039254	Protein Rds1	-	-
g6080.t1	-2.68	7.6723e-06	0.00016565
g6096.t1	-3.59	4.8136e-16	1.01547e-13
g6097.t1	-4.01	1.94204e-08	1.01366e-06		g6097.t1	62a31eaffc1a0345538e0e2e74e21ce7	297	PANTHER	PTHR48107	NADPH-DEPENDENT ALDEHYDE REDUCTASE-LIKE PROTEIN, CHLOROPLASTIC-RELATED	49	292	1.1e-85	T	27-09-2024	-	-	-	-
g6098.t1	-2.15	8.25705e-10	6.10191e-08
g6383.t1	-2.03	1.22382e-07	5.086e-06		g6383.t1	7355ccc5af28f1543c1075a59b5ce384	603	PANTHER	PTHR31527	RE64534P	1	517	2e-84	T	27-09-2024	-	-	-	-
g6447.t1	2.34	0.00135399	0.0117084		g6447.t1	8f3828e412bd2e10e22ad23bc7f90c3f	253	PANTHER	PTHR33365	YALI0B05434P	24	239	2e-32	T	27-09-2024	IPR021765	Mycotoxin biosynthesis protein UstYa-like	GO:0043386(InterPro)	MetaCyc:PWY-3602|MetaCyc:PWY-361|MetaCyc:PWY-4502|MetaCyc:PWY-4681|MetaCyc:PWY-4801|MetaCyc:PWY-4922|MetaCyc:PWY-5048|MetaCyc:PWY-5139|MetaCyc:PWY-5268|MetaCyc:PWY-5284|MetaCyc:PWY-5292|MetaCyc:PWY-5307|MetaCyc:PWY-5313|MetaCyc:PWY-5317|MetaCyc:PWY-5318|MetaCyc:PWY-5353|MetaCyc:PWY-5400|MetaCyc:PWY-5473|MetaCyc:PWY-5475|MetaCyc:PWY-5477|MetaCyc:PWY-5660|MetaCyc:PWY-5679|MetaCyc:PWY-5710|MetaCyc:P…
g6527.t1	-2.74	0.00820449	0.0468841
g6530.t1	2.14	0.000907404	0.00845297	Possibly in perylenequinone cluster	g6530.t1	47c601279ae852c3007346e6898aad1d	477	PANTHER	PTHR36183	BETA-GLUCURONIDASE	7	476	4.8e-140	T	27-09-2024	IPR052974	Glycosyl Hydrolase 79 Enzymes	-	MetaCyc:PWY-7247|MetaCyc:PWY-7445
g6532.t1	4.49	1.59921e-24	9.52564e-22	Perylenequinone cluster	g6532.t1	5218827b2ee1fdb25d13085076b5d34f	607	PANTHER	PTHR11709	MULTI-COPPER OXIDASE	62	583	1.7e-62	T	27-09-2024	IPR045087	Multicopper oxidase	GO:0016491(PANTHER)	MetaCyc:PWY-5399|MetaCyc:PWY-5404|MetaCyc:PWY-5439|MetaCyc:PWY-5466|MetaCyc:PWY-5469|MetaCyc:PWY-5476|MetaCyc:PWY-5773|MetaCyc:PWY-5780|MetaCyc:PWY-5787|MetaCyc:PWY-6523|MetaCyc:PWY-6748|MetaCyc:PWY-6824|MetaCyc:PWY-7079|MetaCyc:PWY-7084|MetaCyc:PWY-7718|Reactome:R-HSA-425410|Reactome:R-HSA-5655799|Reactome:R-HSA-917937|Reactome:R-MMU-425410|Reactome:R-MMU-917937|Reactome:R-RNO-425410|Reactome:R-…
g6533.t1	4.96	1.69355e-15	3.06229e-13	Perylenequinone cluster	g6533.t1	46536b82483bcba36cd110c02646937a	336	PANTHER	PTHR10900	PERIOSTIN-RELATED	24	308	8.5e-34	T	27-09-2024	IPR050904	Cell adhesion and biosynthesis-related protein	GO:0000329(PANTHER)|GO:0005615(PANTHER)|GO:0016236(PANTHER)	MetaCyc:PWY-6423|Reactome:R-HSA-977225
g6534.t1	2.95	1.22554e-07	5.086e-06	Perylenequinone cluster	g6534.t1	ddf42b59910f6dc74e9276cfa6dfd3b6	2169	PANTHER	PTHR43775	FATTY ACID SYNTHASE	363	1559	0	T	27-09-2024	IPR050091	Polyketide and Nonribosomal Peptide Biosynthesis Enzymes	GO:0004312(PANTHER)|GO:0006633(PANTHER)|GO:0044550(PANTHER)	MetaCyc:PWY-1921|MetaCyc:PWY-3602|MetaCyc:PWY-361|MetaCyc:PWY-4381|MetaCyc:PWY-4801|MetaCyc:PWY-4922|MetaCyc:PWY-5048|MetaCyc:PWY-5139|MetaCyc:PWY-5142|MetaCyc:PWY-5147|MetaCyc:PWY-5268|MetaCyc:PWY-5284|MetaCyc:PWY-5292|MetaCyc:PWY-5307|MetaCyc:PWY-5313|MetaCyc:PWY-5317|MetaCyc:PWY-5318|MetaCyc:PWY-5353|MetaCyc:PWY-5366|MetaCyc:PWY-5367|MetaCyc:PWY-5400|MetaCyc:PWY-5473|MetaCyc:PWY-5475|MetaCyc:P…
g6535.t1	2.64	4.1066e-12	4.62038e-10	Perylenequinone cluster	g6535.t1	4302d4784ffc7d2ee12c350475f90ef2	964	PANTHER	PTHR43712	PUTATIVE (AFU_ORTHOLOGUE AFUA_4G14580)-RELATED	5	430	1.1e-140	T	27-09-2024	IPR016461	O-methyltransferase COMT-type	GO:0008168(InterPro)	MetaCyc:PWY-1061|MetaCyc:PWY-1121|MetaCyc:PWY-1186|MetaCyc:PWY-2002|MetaCyc:PWY-2083|MetaCyc:PWY-2181|MetaCyc:PWY-2229|MetaCyc:PWY-2321|MetaCyc:PWY-2467|MetaCyc:PWY-3385|MetaCyc:PWY-3542|MetaCyc:PWY-3581|MetaCyc:PWY-361|MetaCyc:PWY-3901|MetaCyc:PWY-4021|MetaCyc:PWY-4061|MetaCyc:PWY-4161|MetaCyc:PWY-4201|MetaCyc:PWY-4202|MetaCyc:PWY-5024|MetaCyc:PWY-5059|MetaCyc:PWY-5103|MetaCyc:PWY-5105|MetaCyc:P…
g6536.t1	2.43	1.14411e-08	6.4722e-07	Perylenequinone cluster	g6536.t1	5bd6d044c6fba3fee2685ebf001c8a76	540	PANTHER	PTHR23501	MAJOR FACILITATOR SUPERFAMILY	9	521	1.2e-151	T	27-09-2024	-	-	GO:0005887(PANTHER)|GO:0022857(PANTHER)|GO:0055085(PANTHER)	-
g6537.t1	3.39	4.70152e-18	1.28669e-15	Perylenequinone cluster	g6537.t1	616db98c0af286a6ecaad40d9ecdc4f3	433	PANTHER	PTHR43712	PUTATIVE (AFU_ORTHOLOGUE AFUA_4G14580)-RELATED	1	418	3.8e-85	T	27-09-2024	IPR016461	O-methyltransferase COMT-type	GO:0008168(InterPro)	MetaCyc:PWY-1061|MetaCyc:PWY-1121|MetaCyc:PWY-1186|MetaCyc:PWY-2002|MetaCyc:PWY-2083|MetaCyc:PWY-2181|MetaCyc:PWY-2229|MetaCyc:PWY-2321|MetaCyc:PWY-2467|MetaCyc:PWY-3385|MetaCyc:PWY-3542|MetaCyc:PWY-3581|MetaCyc:PWY-361|MetaCyc:PWY-3901|MetaCyc:PWY-4021|MetaCyc:PWY-4061|MetaCyc:PWY-4161|MetaCyc:PWY-4201|MetaCyc:PWY-4202|MetaCyc:PWY-5024|MetaCyc:PWY-5059|MetaCyc:PWY-5103|MetaCyc:PWY-5105|MetaCyc:P…
g6563.t1	-2.13	0.00861925	0.0489229		g6563.t1	07057b28294a3420ce1dd4f81ec0f831	236	PANTHER	PTHR38847	-	4	210	3.1e-66	T	27-09-2024	IPR025649	Protein of unknown function DUF4360	-	-
g6666.t1	-2.09	5.02837e-07	1.65854e-05		g6666.t1	879ebf73721afce1621c9633266362dc	548	PANTHER	PTHR43321	GLUTAMATE DECARBOXYLASE	30	534	1.1e-193	T	27-09-2024	IPR010107	Glutamate decarboxylase	GO:0004351(InterPro)|GO:0004351(PANTHER)|GO:0005829(PANTHER)|GO:0006536(InterPro)|GO:0006538(PANTHER)|GO:0030170(InterPro)	MetaCyc:PWY-8346
g6682.t1	-2.25	1.19781e-05	0.000238292		g6682.t1	b3be8ea02352fb19036f4c624664022d	88	PANTHER	PTHR40636	-	4	87	1.2e-24	T	27-09-2024	-	-	-	-
g6912.t1	-2.16	3.78491e-10	2.97101e-08
g6922.t1	2.01	0.000775579	0.00737419		g6922.t1	4aa52f86c4483f0a7588815740ca74e2	750	PANTHER	PTHR10742	FLAVIN MONOAMINE OXIDASE	63	689	7.5e-31	T	27-09-2024	IPR050281	Flavin monoamine oxidase and related enzymes	GO:0001716(PANTHER)|GO:0009063(PANTHER)|GO:0016491(PANTHER)	MetaCyc:PWY-2961|MetaCyc:PWY-3161|MetaCyc:PWY-5132|MetaCyc:PWY-5133|MetaCyc:PWY-5175|MetaCyc:PWY-5368|MetaCyc:PWY-5748|MetaCyc:PWY-5760|MetaCyc:PWY-5775|MetaCyc:PWY-5795|MetaCyc:PWY-5875|MetaCyc:PWY-5947|MetaCyc:PWY-6117|MetaCyc:PWY-6279|MetaCyc:PWY-6280|MetaCyc:PWY-6286|MetaCyc:PWY-6324|MetaCyc:PWY-6345|MetaCyc:PWY-6346|MetaCyc:PWY-6440|MetaCyc:PWY-6441|MetaCyc:PWY-699|MetaCyc:PWY-7040|MetaCyc:P…
g6948.t1	-3.02	1.7972e-08	9.52796e-07		g6948.t1	8dc000e736ec6ad0fdb982eda5fc0a9e	439	PANTHER	PTHR31736	-	9	430	1.1e-82	T	27-09-2024	-	-	-	-
g6971.t1	-2.29	9.0187e-08	3.90271e-06
g7076.t1	-2.03	0.000302992	0.00348647		g7076.t1	eac77e4d07f22535a5b5d7df0d9d473d	265	PANTHER	PTHR37017	AB HYDROLASE-1 DOMAIN-CONTAINING PROTEIN-RELATED	1	248	1.4e-71	T	27-09-2024	IPR052897	Secondary Metabolite Biosynthesis Hydrolase	-	MetaCyc:PWY-1921|MetaCyc:PWY-5835|MetaCyc:PWY-6190|MetaCyc:PWY-6308|MetaCyc:PWY-6322|MetaCyc:PWY-6339|MetaCyc:PWY-6415|MetaCyc:PWY-6558|MetaCyc:PWY-6848|MetaCyc:PWY-7002|MetaCyc:PWY-7352|MetaCyc:PWY-7367|MetaCyc:PWY-7521|MetaCyc:PWY-7599|MetaCyc:PWY-7660|MetaCyc:PWY-7712|MetaCyc:PWY-7713|MetaCyc:PWY-7730|MetaCyc:PWY-7769|MetaCyc:PWY-7982|MetaCyc:PWY-8058|MetaCyc:PWY-8143|MetaCyc:PWY-8247|MetaCyc:…
g7209.t1	-2.58	7.36422e-11	6.96916e-09		g7209.t1	9b0aa183a56f74fb5d5a3ca368d88fdc	349	PANTHER	PTHR47843	BTB DOMAIN-CONTAINING PROTEIN-RELATED	5	216	4.5e-21	T	27-09-2024	-	-	-	-
g7285.t1	-3.23	0.00146399	0.0124889
g7355.t1	-3.6	0.000132359	0.00177499		g7355.t1	051fb04a7896b7d4ff2b8cc71ccd798b	588	PANTHER	PTHR10357	ALPHA-AMYLASE FAMILY MEMBER	12	540	5.7e-128	T	27-09-2024	-	-	GO:0000025(PANTHER)|GO:0004556(PANTHER)|GO:0004574(PANTHER)|GO:0004575(PANTHER)|GO:0005987(PANTHER)|GO:0009313(PANTHER)|GO:0032450(PANTHER)|GO:0033934(PANTHER)	-
g7360.t1	-3.8	0.000170272	0.00219361		g7360.t1	8d76b2b031a9ceab42b522ab7e2b9318	446	PANTHER	PTHR42813	ZINC-TYPE ALCOHOL DEHYDROGENASE-LIKE	41	431	5.3e-147	T	27-09-2024	-	-	-	-
g7403.t1	4.17	0.000699397	0.00677712
g7424.t1	-3.04	9.12009e-13	1.19935e-10
g7479.t1	-3.48	3.48981e-12	4.01566e-10
g7495.t1	-2.05	0.00444945	0.0296026		g7495.t1	28b5b9ee2737c9a952d24d1c4e13fe64	301	PANTHER	PTHR43618	7-ALPHA-HYDROXYSTEROID DEHYDROGENASE	8	294	5.1e-82	T	27-09-2024	IPR052178	Secondary Metabolite Biosynthesis SDR	-	MetaCyc:PWY-5367|MetaCyc:PWY-5971|MetaCyc:PWY-5973|MetaCyc:PWY-5989|MetaCyc:PWY-6282|MetaCyc:PWY-6519|MetaCyc:PWY-7388|MetaCyc:PWY-7663|MetaCyc:PWY-7664|MetaCyc:PWY-7858|MetaCyc:PWY-8173|MetaCyc:PWY-8174|MetaCyc:PWY-8175|MetaCyc:PWY-8203|MetaCyc:PWY-8279|MetaCyc:PWY-8280|MetaCyc:PWY-8427|MetaCyc:PWYG-321
g7634.t1	2.64	2.18606e-06	5.63259e-05		g7634.t1	e15715d6310cec0b7e41c6ee702b6fb2	351	PANTHER	PTHR11530	D-AMINO ACID OXIDASE	4	346	4.9e-72	T	27-09-2024	IPR023209	D-amino-acid oxidase	GO:0003884(InterPro)|GO:0003884(PANTHER)|GO:0005737(PANTHER)|GO:0019478(PANTHER)|GO:0046416(InterPro)|GO:0071949(InterPro)	MetaCyc:PWY-5283|Reactome:R-BTA-389661|Reactome:R-BTA-9033241|Reactome:R-CEL-389661|Reactome:R-CEL-9033241|Reactome:R-DDI-389661|Reactome:R-DDI-9033241|Reactome:R-HSA-389661|Reactome:R-HSA-9033241|Reactome:R-MMU-389661|Reactome:R-MMU-9033241|Reactome:R-RNO-389661|Reactome:R-RNO-9033241|Reactome:R-SPO-389661|Reactome:R-SPO-9033241|Reactome:R-SSC-389661|Reactome:R-SSC-9033241
g7666.t1	2.03	0.00108734	0.00980442		g7666.t1	ecbc3237902778e9aeec2588e3fd5c51	371	PANTHER	PTHR33048	PTH11-LIKE INTEGRAL MEMBRANE PROTEIN (AFU_ORTHOLOGUE AFUA_5G11245)	4	313	4.7e-43	T	27-09-2024	IPR052337	Satratoxin biosynthesis SC1 cluster protein 4-like	-	-
g7699.t1	-2.07	1.84778e-08	9.74512e-07		g7699.t1	55197c3ce6b8c3105e6186781c9ef344	325	PANTHER	PTHR12592	ATP-DEPENDENT (S)-NAD(P)H-HYDRATE DEHYDRATASE FAMILY MEMBER	6	313	1.4e-105	T	27-09-2024	-	-	GO:0047453(PANTHER)|GO:0110051(PANTHER)	-
g7741.t1	-2.04	0.00828847	0.0473106
g7749.t1	-3.42	2.04079e-20	7.94809e-18		g7749.t1	118b17ebe4092e39e9a56e6c784ed789	1754	PANTHER	PTHR39461	LEA DOMAIN PROTEIN (AFU_ORTHOLOGUE AFUA_8G04920)	193	395	0	T	27-09-2024	-	-	-	-
g7775.t1	-2.76	4.48697e-09	2.83969e-07
g7902.t1	-2.94	3.75427e-07	1.31089e-05
g7924.t1	2.32	2.6124e-05	0.000455303
g8058.t1	-2.96	3.78451e-06	8.87083e-05
g8112.t1	2.44	0.00273358	0.0203232		g8112.t1	16f3bd35990ac1cd115b04635893d694	1555	PANTHER	PTHR37285	SPORE WALL MATURATION PROTEIN DIT1	2	1555	3.8e-174	T	27-09-2024	IPR007817	Isocyanide synthase/Spore wall maturation protein DIT1	-	MetaCyc:PWY-6289|MetaCyc:PWY-6374|MetaCyc:PWY-6378|MetaCyc:PWY-6379|MetaCyc:PWY-6409|MetaCyc:PWY-6574|MetaCyc:PWY-7510|MetaCyc:PWY-7533|MetaCyc:PWY-7542|MetaCyc:PWY-7543|MetaCyc:PWY-7549|MetaCyc:PWY-7555|MetaCyc:PWY-7556|MetaCyc:PWY-7561|MetaCyc:PWY-7563|MetaCyc:PWY-7565|MetaCyc:PWY-7569|MetaCyc:PWY-7570|MetaCyc:PWY-7571|MetaCyc:PWY-7577|MetaCyc:PWY-7600|MetaCyc:PWY-7605|MetaCyc:PWY-761|MetaCyc:P…
g8122.t1	2.88	3.67096e-33	6.19536e-30		g8122.t1	b6c1c48ed7b15fb786a76d6a9e4b617c	351	PANTHER	PTHR43832	-	8	349	5e-128	T	27-09-2024	-	-	-	-
g8154.t1	-2.39	2.80162e-09	1.84215e-07		g8154.t1	ccc1907f2389724ddd62dbb6ee19b28a	454	PANTHER	PTHR13789	MONOOXYGENASE	5	416	6.3e-83	T	27-09-2024	IPR050493	FAD-dependent Monooxygenases in Biosynthesis and Metabolism	GO:0004497(PANTHER)	MetaCyc:PWY-1121|MetaCyc:PWY-1186|MetaCyc:PWY-1381|MetaCyc:PWY-2421|MetaCyc:PWY-2467|MetaCyc:PWY-2541|MetaCyc:PWY-2601|MetaCyc:PWY-2724|MetaCyc:PWY-3162|MetaCyc:PWY-321|MetaCyc:PWY-3261|MetaCyc:PWY-3722|MetaCyc:PWY-5101|MetaCyc:PWY-5165|MetaCyc:PWY-5271|MetaCyc:PWY-5316|MetaCyc:PWY-5317|MetaCyc:PWY-5318|MetaCyc:PWY-5392|MetaCyc:PWY-5412|MetaCyc:PWY-5413|MetaCyc:PWY-5414|MetaCyc:PWY-5421|MetaCyc:P…
g8166.t1	2.15	2.64228e-10	2.14046e-08		g8166.t1	5aaa421b26604f5367273099049588aa	467	PANTHER	PTHR46720	HYDROXYLASE, PUTATIVE (AFU_ORTHOLOGUE AFUA_3G01460)-RELATED	20	446	2.7e-75	T	27-09-2024	IPR051104	FAD-dependent monooxygenase	GO:0044550(PANTHER)	MetaCyc:PWY-6107|MetaCyc:PWY-6183|MetaCyc:PWY-6184
g8289.t1	2.02	0.000295325	0.0034255		g8289.t1	3b5ab6855cae0b8f4f32252f6d91de28	296	PANTHER	PTHR10963	GLYCOSYL HYDROLASE-RELATED	27	293	1.7e-47	T	27-09-2024	IPR050546	Glycosyl Hydrolase Family 16	-	MetaCyc:PWY-1921|MetaCyc:PWY-5821|MetaCyc:PWY-5976|MetaCyc:PWY-6527|MetaCyc:PWY-6717|MetaCyc:PWY-6735|MetaCyc:PWY-6737|MetaCyc:PWY-6749|MetaCyc:PWY-6784|MetaCyc:PWY-6815|MetaCyc:PWY-6816|MetaCyc:PWY-6821|MetaCyc:PWY-6848|MetaCyc:PWY-6855|MetaCyc:PWY-6906|MetaCyc:PWY-6972|MetaCyc:PWY-7056|MetaCyc:PWY-7057|MetaCyc:PWY-7074|MetaCyc:PWY-7091|MetaCyc:PWY-7133|MetaCyc:PWY-7134|MetaCyc:PWY-7256|MetaCyc:…
g8363.t1	-3.49	0.000140128	0.00184517
g8387.t1	2.05	0.00480936	0.0312979		g8387.t1	f0b945f8f1e37bdb1d42609dca94954a	689	PANTHER	PTHR43399	SUBTILISIN-RELATED	224	653	2.3e-54	T	27-09-2024	IPR051048	Peptidase S8/S53 subtilisin kexin sedolisin	-	MetaCyc:PWY-7884
g8564.t1	-2.42	0.000614486	0.00611827		g8564.t1	1813620c337e18e2779ae27e40ea6f96	96	PANTHER	PTHR42341	HYDROPHOBIN	1	89	3.1e-29	T	27-09-2024	IPR010636	Cerato-ulmin hydrophobin family	GO:0005576(InterPro)	-
g8603.t1	-2.63	2.78809e-24	1.56846e-21		g8603.t1	fe5b08038ce3294b2420926c78d4ea57	419	PANTHER	PTHR28657	INDOLEAMINE 2,3-DIOXYGENASE	13	416	4.2e-131	T	27-09-2024	IPR000898	Indoleamine 2,3-dioxygenase	GO:0005737(PANTHER)|GO:0019441(PANTHER)|GO:0020037(InterPro)|GO:0033754(PANTHER)|GO:0034354(PANTHER)	MetaCyc:PWY-181|MetaCyc:PWY-5163|MetaCyc:PWY-5642|MetaCyc:PWY-5651|MetaCyc:PWY-6068|MetaCyc:PWY-6069|MetaCyc:PWY-6084|MetaCyc:PWY-6087|MetaCyc:PWY-6089|MetaCyc:PWY-6093|MetaCyc:PWY-6094|MetaCyc:PWY-6102|MetaCyc:PWY-6107|MetaCyc:PWY-6178|MetaCyc:PWY-6190|MetaCyc:PWY-6193|MetaCyc:PWY-6309|MetaCyc:PWY-6336|MetaCyc:PWY-6339|MetaCyc:PWY-6667|MetaCyc:PWY-7006|MetaCyc:PWY-7009|MetaCyc:PWY-7010|MetaCyc:P…
g8616.t1	3.44	1.06685e-56	1.08029e-52		g8616.t1	a4dec20d9180c90bb0866886dc8b0d22	261	PANTHER	PTHR31495	PEROXYGENASE 3-RELATED	27	255	6.9e-72	T	27-09-2024	IPR007736	Caleosin-related	GO:0004497(PANTHER)|GO:0005509(PANTHER)	MetaCyc:PWY-321|MetaCyc:PWY-5410|MetaCyc:PWY-6917
g8640.t1	-2.18	4.33792e-08	2.06224e-06		g8640.t1	8ea438ec644faff683871dd25c19e434	762	PANTHER	PTHR35487	DUF3824 DOMAIN-CONTAINING PROTEIN	58	761	3.9e-157	T	27-09-2024	-	-	-	-
g8643.t1	-3.38	1.61807e-09	1.12223e-07
g8644.t1	-3.14	1.352e-15	2.48915e-13
g8645.t1	-3.45	8.80278e-19	2.62167e-16		g8645.t1	11e11b1d6b336384b61cd9f70ffa50ce	723	PANTHER	PTHR10983	1-ACYLGLYCEROL-3-PHOSPHATE ACYLTRANSFERASE-RELATED	81	425	6.3e-93	T	27-09-2024	-	-	GO:0005783(PANTHER)|GO:0012505(PANTHER)|GO:0016746(PANTHER)|GO:0036149(PANTHER)	-
g8757.t1	-2.38	5.26254e-06	0.000119481
g8762.t1	6.74	3.12171e-07	1.13707e-05
g8795.t1	2.27	0.00131072	0.0114121		g8795.t1	2a38db0e433830c4da620e85333fa4d3	509	PANTHER	PTHR24305	CYTOCHROME P450	27	507	7.4e-92	T	27-09-2024	IPR050121	Cytochrome P450 monooxygenase	-	MetaCyc:PWY-1121|MetaCyc:PWY-1186|MetaCyc:PWY-1381|MetaCyc:PWY-2181|MetaCyc:PWY-2229|MetaCyc:PWY-2421|MetaCyc:PWY-2467|MetaCyc:PWY-2541|MetaCyc:PWY-2582|MetaCyc:PWY-2601|MetaCyc:PWY-2681|MetaCyc:PWY-2724|MetaCyc:PWY-3162|MetaCyc:PWY-321|MetaCyc:PWY-3261|MetaCyc:PWY-361|MetaCyc:PWY-3722|MetaCyc:PWY-5001|MetaCyc:PWY-5002|MetaCyc:PWY-5035|MetaCyc:PWY-5047|MetaCyc:PWY-5048|MetaCyc:PWY-5061|MetaCyc:PW…
g8890.t1	2.51	2.36449e-06	5.9857e-05
g8891.t1	2.93	0.000185778	0.00236034		g8891.t1	d12b5a829aa891c4dbcce000eb2162d8	441	PANTHER	PTHR11705	PROTEASE FAMILY M14 CARBOXYPEPTIDASE A,B	10	420	1.9e-86	T	27-09-2024	-	-	GO:0004181(PANTHER)|GO:0005615(PANTHER)|GO:0006508(PANTHER)	-
g8894.t1	2.26	3.04079e-07	1.11159e-05		g8894.t1	5d6d7661c4bb36a7e0247e34ad3fd2ea	342	PANTHER	PTHR24320	RETINOL DEHYDROGENASE	30	298	2.1e-44	T	27-09-2024	-	-	-	-
g8969.t1	-2.13	9.72955e-11	8.71871e-09		g8969.t1	0e97f171fe00d57ecd1dd76ae0452343	288	PANTHER	PTHR24314	NON-SPECIFIC LIPID TRANSFER PROTEIN-RELATED	10	286	1.7e-47	T	27-09-2024	IPR052625	Chlorophyll b Reductase	GO:0005777(PANTHER)|GO:0015914(PANTHER)	MetaCyc:PWY-5068
g9058.t1	2.46	2.60726e-15	4.63178e-13		g9058.t1	932d4742876b11ad76828f7b28ede049	1269	PANTHER	PTHR24221	ATP-BINDING CASSETTE SUB-FAMILY B	665	1259	0	T	27-09-2024	IPR039421	Type 1 protein exporter	GO:0016021(PANTHER)|GO:0042626(PANTHER)|GO:0055085(PANTHER)	MetaCyc:PWY-6409|MetaCyc:PWY-6972|MetaCyc:PWY-7884|MetaCyc:PWY-8419|MetaCyc:PWY-8421|MetaCyc:PWY-8422|MetaCyc:PWY-8423|Reactome:R-CEL-1369007|Reactome:R-CFA-159418|Reactome:R-CFA-193368|Reactome:R-DDI-1369007|Reactome:R-DDI-159418|Reactome:R-DDI-193368|Reactome:R-DDI-382556|Reactome:R-DDI-9754706|Reactome:R-DDI-9757110|Reactome:R-DRE-1369007|Reactome:R-HSA-1222449|Reactome:R-HSA-1236974|Reactome:…
g9096.t1	-4.22	7.13387e-08	3.16832e-06
g9122.t1	3.45	4.49005e-08	2.10492e-06		g9122.t1	a5fef0288d916d19e22175171bfbccde	503	PANTHER	PTHR23502	MAJOR FACILITATOR SUPERFAMILY	23	500	4.4e-120	T	27-09-2024	-	-	GO:0005887(PANTHER)|GO:0022857(PANTHER)|GO:0055085(PANTHER)	-
g9151.t1	2.12	0.00791594	0.0457255		g9151.t1	f6f0d30cbe2799699041db9c1b66b99c	152	PANTHER	PTHR35371	INNER MEMBRANE PROTEIN	4	147	1.7e-35	T	27-09-2024	-	-	-	-
g9374.t1	-3.7	1.43547e-18	4.15303e-16
g9446.t1	-2.03	1.30944e-05	0.000257463		g9446.t1	a31bff462592f5a9ae67d8ac493dbb05	296	PANTHER	PTHR31123	ACCUMULATION OF DYADS PROTEIN 2-RELATED	24	282	7.1e-93	T	27-09-2024	IPR051633	Acetate Uptake Transporter	GO:0005886(PANTHER)|GO:0015123(PANTHER)	-
g9457.t1	-2	0.000159369	0.00206629		g9457.t1	682ad32f9d565565cac8bc3bd4bcd7dc	273	PANTHER	PTHR35897	METHYLTRANSFERASE AUSD	4	272	3.9e-87	T	27-09-2024	IPR051654	Fungal Meroterpenoid Biosynthesis Methyltransferases	-	MetaCyc:PWY-1061|MetaCyc:PWY-2083|MetaCyc:PWY-3542|MetaCyc:PWY-4021|MetaCyc:PWY-4161|MetaCyc:PWY-4202|MetaCyc:PWY-5|MetaCyc:PWY-5059|MetaCyc:PWY-5105|MetaCyc:PWY-5301|MetaCyc:PWY-5305|MetaCyc:PWY-5479|MetaCyc:PWY-5665|MetaCyc:PWY-5729|MetaCyc:PWY-5748|MetaCyc:PWY-5765|MetaCyc:PWY-5773|MetaCyc:PWY-5846|MetaCyc:PWY-5883|MetaCyc:PWY-5975|MetaCyc:PWY-5987|MetaCyc:PWY-601|MetaCyc:PWY-6045|MetaCyc:PWY-…
g9516.t1	2.48	1.89004e-05	0.000351165		g9516.t1	145220d65d19a7da73c6116c60e405e2	342	PANTHER	PTHR11474	TYROSINASE FAMILY MEMBER	29	342	2e-48	T	27-09-2024	IPR050316	Tyrosinase and Hemocyanin	-	MetaCyc:PWY-1901|MetaCyc:PWY-6014|MetaCyc:PWY-6409|MetaCyc:PWY-6481|MetaCyc:PWY-6498|MetaCyc:PWY-6710|MetaCyc:PWY-6752|MetaCyc:PWY-7153|MetaCyc:PWY-7154|MetaCyc:PWY-7718|MetaCyc:PWY-7913|MetaCyc:PWY-7917|MetaCyc:PWY-8191|Reactome:R-CEL-5662702|Reactome:R-HSA-5662702|Reactome:R-HSA-9824585|Reactome:R-MMU-5662702|Reactome:R-SSC-5662702
g9522.t1	-2.83	5.96241e-05	0.000906126		g9522.t1	eadc983f288a3d6234c4d6b178fa7b9d	608	PANTHER	PTHR11465	CATALASE	79	563	1.8e-188	T	27-09-2024	IPR018028	Catalase, mono-functional, haem-containing	GO:0004096(PANTHER)|GO:0004096(InterPro)|GO:0005737(PANTHER)|GO:0005739(PANTHER)|GO:0005777(PANTHER)|GO:0006979(InterPro)|GO:0020037(PANTHER)|GO:0020037(InterPro)|GO:0042542(PANTHER)|GO:0042744(PANTHER)	MetaCyc:PWY-5292|Reactome:R-BTA-3299685|Reactome:R-BTA-6798695|Reactome:R-BTA-9033241|Reactome:R-CFA-3299685|Reactome:R-CFA-6798695|Reactome:R-CFA-9033241|Reactome:R-DDI-3299685|Reactome:R-DDI-6798695|Reactome:R-DDI-9033241|Reactome:R-DME-3299685|Reactome:R-DME-6798695|Reactome:R-DME-9033241|Reactome:R-DRE-3299685|Reactome:R-DRE-6798695|Reactome:R-HSA-3299685|Reactome:R-HSA-6798695|Reactome:R-HSA…
g9523.t1	-3.74	3.6617e-06	8.62289e-05		g9523.t1	aa70ed02104ad9eec491d1733c7631dd	247	PANTHER	PTHR35585	HHE DOMAIN PROTEIN (AFU_ORTHOLOGUE AFUA_4G00730)	33	223	6.1e-63	T	27-09-2024	-	-	-	-
g9752.t1	-2.1	0.0047849	0.0312767		g9752.t1	d0c761be48356f3017783439a8fd4cd7	560	PANTHER	PTHR23501	MAJOR FACILITATOR SUPERFAMILY	26	540	1e-147	T	27-09-2024	-	-	GO:0005887(PANTHER)|GO:0022857(PANTHER)|GO:0055085(PANTHER)	-
g9754.t1	2.27	0.000493649	0.00514269		g9754.t1	c8aa8b1a8d1de98f660902c7c4b54e5c	345	PANTHER	PTHR34315	-	7	341	3.5e-116	T	27-09-2024	-	-	-	-
g9763.t1	3.82	0.0010111	0.00922382
g9764.t1	3.7	9.59528e-06	0.000199493
g9765.t1	2.04	0.00121407	0.0106809		g9765.t1	45329a2563a7afede2b7fde76edb2b72	386	PANTHER	PTHR31683	PECTATE LYASE 18-RELATED	36	384	6.2e-37	T	27-09-2024	IPR045032	Pectin lyase family	GO:0030570(InterPro)	-
g9798.t1	-2.46	1.28969e-05	0.000254569		g9798.t1	f72e3c841957f5be3a30c004c0001991	280	PANTHER	PTHR19304	CYCLIC-AMP RESPONSE ELEMENT BINDING PROTEIN	85	262	1.9e-16	T	27-09-2024	IPR051027	Basic leucine zipper (bZIP) transcription factors	GO:0000978(PANTHER)|GO:0000981(PANTHER)|GO:0006357(PANTHER)	Reactome:R-CEL-3214847|Reactome:R-CEL-450341|Reactome:R-HSA-2151201|Reactome:R-HSA-3214847|Reactome:R-HSA-400253|Reactome:R-HSA-450341|Reactome:R-HSA-6796648|Reactome:R-HSA-8943724|Reactome:R-HSA-9018519|Reactome:R-HSA-9031628|Reactome:R-HSA-9633012|Reactome:R-HSA-9707616|Reactome:R-MMU-3214847|Reactome:R-MMU-450341|Reactome:R-RNO-3214847|Reactome:R-RNO-450341|Reactome:R-RNO-9018519|Reactome:R-SC…
g9831.t1	2.01	6.1577e-09	3.68952e-07		g9831.t1	f92accbbc2162d31665e490e5e3dc312	409	PANTHER	PTHR15032	N-ACYL-PHOSPHATIDYLETHANOLAMINE-HYDROLYZING PHOSPHOLIPASE D	2	405	1.6e-150	T	27-09-2024	-	-	GO:0005737(PANTHER)|GO:0043227(PANTHER)|GO:0070290(PANTHER)|GO:0070291(PANTHER)|GO:0070292(PANTHER)	-
g9918.t1	-3.08	9.0811e-12	9.57867e-10		g9918.t1	01ceeb75bdad5ac2266743bc0c5c3da3	349	PANTHER	PTHR11863	STEROL DESATURASE	55	310	1.4e-18	T	27-09-2024	IPR050307	Sterol Desaturase and Related Enzymes	GO:0000254(PANTHER)|GO:0005789(PANTHER)|GO:0016126(PANTHER)	MetaCyc:PWY-2541|MetaCyc:PWY-282|MetaCyc:PWY-2961|MetaCyc:PWY-4942|MetaCyc:PWY-5047|MetaCyc:PWY-5129|MetaCyc:PWY-5132|MetaCyc:PWY-5133|MetaCyc:PWY-5159|MetaCyc:PWY-5175|MetaCyc:PWY-5292|MetaCyc:PWY-5301|MetaCyc:PWY-5368|MetaCyc:PWY-5472|MetaCyc:PWY-5748|MetaCyc:PWY-5752|MetaCyc:PWY-5775|MetaCyc:PWY-5795|MetaCyc:PWY-5846|MetaCyc:PWY-5875|MetaCyc:PWY-5947|MetaCyc:PWY-5984|MetaCyc:PWY-5992|MetaCyc:P…
g9949.t1	-3.04	3.2964e-21	1.45128e-18		g9949.t1	05d5bbaa2256913ff0ab250e09cb899c	152	PANTHER	PTHR37451	MARVEL DOMAIN	6	150	1.1e-37	T	27-09-2024	-	-	-	-
g9983.t1	2.1	1.31709e-06	3.65392e-05
g10057.t1	-2.59	5.06125e-28	3.66073e-25		g10057.t1	e98f7508eaeda451e40487ae7a4c4cbc	187	PANTHER	PTHR35587	EXPRESSED PROTEIN	14	185	3.3e-18	T	27-09-2024	-	-	-	-
g10058.t1	-2.18	1.11706e-05	0.000224709
g10059.t1	-3.56	1.59552e-26	1.07708e-23		g10059.t1	7dedc2236320b18f9fe110e2e606ea0f	196	PANTHER	PTHR35587	EXPRESSED PROTEIN	21	195	1.1e-33	T	27-09-2024	-	-	-	-
g10127.t1	-2.04	0.00372971	0.0259119		g10127.t1	005ce1615d4747a33d525253d53c2144	220	PANTHER	PTHR33353	PUTATIVE (AFU_ORTHOLOGUE AFUA_1G12560)-RELATED	1	220	3.7e-66	T	27-09-2024	IPR049892	Auxiliary Activity family 9	-	MetaCyc:PWY-6788
g10318.t1	2.53	0.00210328	0.0164081		g10318.t1	11bbfde689f56e4c710c9d73bcecff8f	149	PANTHER	PTHR46471	CHITIN DEACETYLASE	14	139	3e-09	T	27-09-2024	-	-	-	-
g10344.t1	-2.01	0.00144001	0.0123468		g10344.t1	9d3452208b5fe57eb8ab5480fb3f1f4d	507	PANTHER	PTHR43791	PERMEASE-RELATED	24	482	3.3e-120	T	27-09-2024	-	-	GO:0022857(PANTHER)|GO:0031224(PANTHER)	-
g10369.t1	-2.58	1.52949e-16	3.51992e-14
g10376.t1	-3.73	8.54085e-11	7.86224e-09
