# Supplementary material for: Production of the light-activated elsinochrome phytotoxin in the soybean pathogen Coniothyrium glycines hints at virulence factor
Source: PLoS One. 2025 May 13;20(5):e0321896. doi: 10.1371/journal.pone.0321896 (PMC12074606; doi:10.1371/journal.pone.0321896)
Supplement: S5 Table — (XLSX) [file pone.0321896.s005.xlsx]

## Sheet: S5
S5 Table. Elsinochrome A concentrations (ng/g of material) in the sample types
Samples	Agar light	Agar dark	Tissue light	Tissue dark	Lab-inoculated leaf	Field-collected leaf
AN.T.W	32.4517	0	1597.77	87.0759	3.6426	8147.98
CHI.P67	0	0	176.098	20.999
EMETT.64	12.1522	0	490.037	145.243
EMETT.97	0	0	38.6107	3.84348	7.61628	8959.61
KAB.10	2.98748	0	195.839	0	0	10425.3
LW.SEE.SI	13.3163	0	1011.28	60.1034
MT.M.P17	8.07018	4.22963	1030.02	209.457
NAM.2	25.2459	0	1210.09	15.6936
