# Supplementary material for: Production of the light-activated elsinochrome phytotoxin in the soybean pathogen Coniothyrium glycines hints at virulence factor
Source: PLoS One. 2025 May 13;20(5):e0321896. doi: 10.1371/journal.pone.0321896 (PMC12074606; doi:10.1371/journal.pone.0321896)
Supplement: S6 Table — (XLSX) [file pone.0321896.s006.xlsx]

## Sheet: S6
S6 Table. Hypocrellin A concentrations (ng/g of material) in sample types.
Isolate	Agar light	Agar dark	Tissue light	Tissue dark	Lab-inoculated leaf	Field-collected leaf
AN.T.W	0	0	75.5569	8.092	0	234.143
CHI.P67	0	0	8.42942	3.07605
EMETT.64	1.30446	0	15.8194	23.601
EMETT.97	0	0	10.103	6.7714	0	445.026
KAB.10	0	0	10.8686	0	0	592.857
LW.SEE.SI	0	0	13.5338	6.29803
MT.M.P17	0	0	51.9917	0.8853
NAM.2	0	0	36.6257	2.20339
